# Supplementary material for: Knockouts of Sulfur Metabolism Genes Induce Chronic Inflammation and Immune Dysregulation in Drosophila melanogaster
Source: Antioxidants (Basel). 2026 Jul 16;15(7):881. doi: 10.3390/antiox15070881 (PMC13405187; doi:10.3390/antiox15070881)
Supplement: Supplementary file 1 [file antioxidants-15-00881-s001.zip]

Archive with 1 entries (1 files):
- antioxidants-4402409-supplementary.pdf
